# Supplementary material for: Laser Fabrication and Performance of Flexible Pressure Sensors with Ridge-Mimicking Spatially Ordered Microstructures
Source: Micromachines (Basel). 2024 Nov 28;15(12):1441. doi: 10.3390/mi15121441 (PMC11677804; doi:10.3390/mi15121441)
Supplement: Supplementary file 1 [file micromachines-15-01441-s001.zip]

Archive with 1 entries (1 files):
- micromachines-3286571-supplementary.pdf
